# Supplementary material for: Complementary Contribution of Wild Bumblebees and Managed Honeybee to the Pollination Niche of an Introduced Blueberry Crop
Source: Insects. 2021 Jun 30;12(7):595. doi: 10.3390/insects12070595 (PMC8307808; doi:10.3390/insects12070595)
Supplement: Supplementary file 1 [file insects-12-00595-s001.zip]

Archive with 1 entries (1 files):
- insects-1240908-supplementary.pdf
